# Supplementary material for: Knowledge, attitude, and practice status of ovarian reserve function among women of childbearing age: a latent profile analysis
Source: Front Public Health. 2025 Nov 4;13:1660116. doi: 10.3389/fpubh.2025.1660116 (PMC12623165; doi:10.3389/fpubh.2025.1660116)
Supplement: Supplementary file 1 [file Table_1.xlsx]

## Sheet: data
Serial number	Age	Ethnicity	Residence	Education	Occupation	monthly income per household	Marital status	Pregnancy history	Production history	Smoking	Drinking	Family history of POI	History of pelvic surgery	Dietary habits	Heavy makeup habits	K1: The optimal age of women for childbearing is 25-30 years old.	K2: Immune diseases, such as systemic lupus erythematosus, may affect ovarian reserve function.	K3: The number of women’s ovum is determined at birth.	K4: Even for women of a similar age, the supply of ovum can vary greatly from one to another.	K5: Pelvic surgery, such as ovarian surgery, tubal surgery, and abortion, can decrease ovarian reserve function.	K6: Pelvic inflammatory and ovarian lesions can decrease ovarian reserve function in women.	K7: Smoking can decrease ovarian reserve function in women.	K8: Oral contraceptives do not decrease ovarian reserve function in women. women.	K9：Staying up late can decrease ovarian reserve function in women.	K10：A healthy diet can prevent the decrease of ovarian reserve. function in women.	K11: Healthy exercise can prevent the decrease of ovarian reserve. function in women.	Total score of knowledge dimension	A1: I think it is necessary to know about ovarian reserve function.	A2: I think it is important to test my ovarian reserve function regularly.	A3: I am willing to pay for ovarian reserve testing.	A4: I am concerned about the possible decrease in ovarian reserve function.	A5: I think it is important to prevent the decrease of ovarian reserve function.	A6: I think that decreasing ovarian reserve function does not have an impact on my life, so I do not need to be concerned.	A7: I believe that a healthy lifestyle is necessary to prevent a decrease in ovarian reserve function.	Total score of attitude dimension	P1: I am willing to learn about ovarian reserve function specifically.	P2: I am willing to improve my diet to prevent decreased ovarian reserve function.	P3: I am always in a good mood in my daily life.	P4: I avoid staying up late in my daily life.	P5: I eat vitamin-rich foods regularly.	Total score of practice dimension	Total score of KAP	Standardized score for knowledge dimension	Standardized score for attitude dimension	Standardized score for practice dimension	Latent profile
1	18	1	1	2	2	1	1	1	1	2	2	2	2	2	2	1	1	0	1	1	1	1	1	1	1	1	10	4	4	3	3	3	2	4	23	4	4	4	3	3	18	51	90.9091	65.7143	72	2
2	21	1	1	2	2	1	1	1	1	2	2	2	2	2	2	1	0	0	1	1	1	1	1	1	1	1	9	4	3	3	3	4	4	4	25	4	4	4	2	3	17	51	81.8182	71.4286	68	2
3	20	1	1	2	2	3	1	1	1	2	2	3	2	2	2	1	1	0	1	1	1	1	1	1	1	1	10	5	5	5	5	5	4	5	34	5	5	4	2	4	20	64	90.9091	97.1429	80	1
4	18	1	1	2	2	1	1	1	1	2	2	3	2	3	2	1	0	0	1	1	1	1	1	1	1	1	9	4	4	4	3	3	3	4	25	3	3	5	3	3	17	51	81.8182	71.4286	68	2
5	19	1	1	2	2	3	1	1	1	2	2	2	2	1	2	1	1	1	1	1	1	1	0	1	1	1	10	4	2	3	2	2	2	4	19	3	2	4	3	4	16	45	90.9091	54.2857	64	2
6	18	2	1	2	2	2	1	1	1	2	2	2	2	2	2	1	1	0	1	1	1	1	1	1	1	1	10	4	3	3	4	5	3	4	26	5	5	1	2	3	16	52	90.9091	74.2857	64	2
7	18	1	1	2	2	2	1	1	1	2	1	2	2	1	2	1	1	0	0	1	1	1	1	1	1	1	9	5	5	3	3	4	3	4	27	5	3	2	3	3	16	52	81.8182	77.1429	64	2
8	20	1	1	2	2	3	1	1	1	2	2	2	2	2	2	1	1	0	1	1	1	1	1	1	1	1	10	5	5	4	4	5	4	5	32	5	5	5	3	3	21	63	90.9091	91.4286	84	1
9	18	1	2	2	2	1	1	1	1	2	2	3	2	2	2	1	1	0	1	1	1	1	1	1	1	1	10	5	5	4	5	5	5	5	34	5	5	5	5	5	25	69	90.9091	97.1429	100	1
10	19	1	2	2	2	1	1	1	1	2	2	3	2	3	2	1	1	0	1	1	1	1	0	1	1	1	9	3	3	1	3	3	3	3	19	3	3	3	3	3	15	43	81.8182	54.2857	60	2
11	18	1	2	2	2	1	1	1	1	2	2	3	2	3	2	1	1	0	0	1	1	1	1	1	1	1	9	5	5	2	3	4	5	4	28	5	4	4	3	4	20	57	81.8182	80	80	1
12	18	1	1	2	2	1	1	1	1	2	2	2	2	1	2	1	1	0	1	1	1	1	1	1	1	1	10	5	5	5	4	5	5	5	34	5	5	5	3	4	22	66	90.9091	97.1429	88	1
13	22	1	1	2	2	4	1	1	1	2	2	2	2	1	1	1	1	0	0	1	1	1	1	1	1	1	9	5	5	5	5	5	4	5	34	5	5	5	3	3	21	64	81.8182	97.1429	84	1
14	20	1	2	2	2	2	1	1	1	2	2	2	2	2	2	0	1	1	1	1	1	1	1	1	1	1	10	5	4	4	4	4	5	5	31	5	5	3	2	4	19	60	90.9091	88.5714	76	1
15	18	1	2	2	2	1	1	1	1	2	2	2	2	2	2	1	1	0	1	0	1	1	0	0	0	1	6	4	4	3	3	3	3	3	23	3	2	3	3	3	14	43	54.5455	65.7143	56	3
16	18	1	1	2	2	3	1	1	1	2	1	3	2	2	2	1	1	0	1	1	1	1	0	1	1	1	9	3	3	3	3	4	3	4	23	3	3	4	2	3	15	47	81.8182	65.7143	60	2
17	20	1	2	2	2	1	1	1	1	2	2	2	2	2	2	1	0	0	1	0	1	0	1	0	1	1	6	4	3	3	3	4	4	3	24	3	3	4	3	4	17	47	54.5455	68.5714	68	3
18	18	1	2	2	2	1	1	1	1	2	2	2	2	2	2	1	0	0	1	1	1	0	0	1	1	1	7	4	3	3	4	4	3	4	25	4	4	3	2	3	16	48	63.6364	71.4286	64	3
19	46	1	1	1	2	1	2	2	2	2	2	2	1	3	2	1	0	0	1	0	0	0	0	1	1	1	5	4	4	2	3	3	3	3	22	3	4	3	3	3	16	43	45.4545	62.8571	64	3
20	25	1	1	2	1	2	2	2	2	2	2	2	2	3	2	1	1	1	1	1	1	1	1	1	1	1	11	5	5	4	4	4	4	5	31	4	4	3	2	4	17	59	100	88.5714	68	1
21	20	1	1	2	2	2	1	1	1	2	2	2	2	2	2	1	1	1	1	1	0	1	0	1	1	1	9	4	4	3	3	4	4	4	26	4	3	3	3	4	17	52	81.8182	74.2857	68	2
22	30	1	1	2	1	3	2	1	1	2	2	2	2	2	2	1	1	1	1	1	1	1	1	1	1	1	11	5	5	5	4	5	4	5	33	5	5	3	3	4	20	64	100	94.2857	80	1
23	28	1	1	2	1	2	1	1	1	2	2	3	2	1	2	1	1	1	1	1	1	1	1	1	1	1	11	5	5	5	5	5	4	5	34	5	5	5	3	3	21	66	100	97.1429	84	1
24	22	1	2	2	1	1	1	1	1	2	2	3	2	1	2	1	1	0	1	1	1	1	0	1	1	1	9	4	4	3	3	3	4	3	24	5	5	3	2	2	17	50	81.8182	68.5714	68	2
25	27	1	1	2	1	1	1	1	1	2	2	3	2	1	2	1	1	1	1	1	1	1	0	1	1	1	10	5	5	4	4	4	4	4	30	5	4	4	3	4	20	60	90.9091	85.7143	80	1
26	44	2	1	2	1	3	1	1	1	2	1	2	2	2	2	1	1	0	1	1	0	0	0	0	1	1	6	4	4	2	3	4	4	4	25	4	4	4	4	3	19	50	54.5455	71.4286	76	3
27	27	1	1	2	1	3	1	1	1	2	2	2	2	1	2	1	1	1	1	1	1	1	0	1	1	1	10	4	3	2	4	4	4	5	26	5	4	3	1	4	17	53	90.9091	74.2857	68	2
28	22	1	1	2	1	2	1	1	1	2	2	2	2	1	1	1	0	0	0	1	1	1	0	1	1	1	7	4	4	3	4	3	3	5	26	5	5	3	3	3	19	52	63.6364	74.2857	76	3
29	25	1	1	2	1	1	1	1	1	2	2	2	2	1	2	0	1	1	1	1	1	1	1	1	1	1	10	5	5	4	2	3	1	4	24	5	2	4	5	3	19	53	90.9091	68.5714	76	2
30	25	1	1	2	1	4	2	1	1	2	2	2	2	2	2	1	1	1	1	1	1	1	0	1	1	1	10	4	4	3	3	4	5	5	28	5	5	3	3	4	20	58	90.9091	80	80	1
31	25	1	2	3	1	3	1	1	1	2	2	3	2	3	2	1	1	1	1	1	1	1	1	1	1	1	11	5	5	4	4	5	4	5	32	5	5	3	3	4	20	63	100	91.4286	80	1
32	24	1	1	2	1	2	1	1	1	2	2	2	2	1	2	1	1	0	1	1	1	1	1	1	1	1	10	5	5	4	4	5	5	5	33	5	5	5	3	5	23	66	90.9091	94.2857	92	1
33	29	1	1	2	1	3	1	1	1	2	2	3	2	2	2	1	1	0	1	1	1	1	0	1	1	1	9	4	4	3	3	4	3	5	26	4	4	3	3	3	17	52	81.8182	74.2857	68	2
34	47	1	1	3	1	4	2	2	2	2	2	3	1	3	2	1	1	1	1	0	0	0	0	0	0	0	4	4	4	3	4	4	3	4	26	4	4	4	3	4	19	49	36.3636	74.2857	76	3
35	28	1	1	2	1	3	2	1	1	2	2	2	2	3	2	1	1	1	1	1	1	1	1	1	1	1	11	5	5	4	2	5	2	4	27	4	4	4	4	4	20	58	100	77.1429	80	1
36	28	1	1	2	1	2	1	1	1	2	2	2	2	1	2	1	1	1	1	1	1	1	0	1	1	1	10	4	4	3	2	4	2	4	23	4	3	4	3	4	18	51	90.9091	65.7143	72	2
37	21	1	1	2	1	3	2	1	1	2	2	3	2	2	2	1	1	1	1	1	1	1	0	1	1	1	10	5	4	4	5	5	5	5	33	5	5	3	4	3	20	63	90.9091	94.2857	80	1
38	26	1	1	2	1	3	1	1	1	2	2	2	2	1	2	1	1	1	1	1	1	1	1	1	1	1	11	5	5	5	5	5	5	5	35	5	5	5	3	2	20	66	100	100	80	1
39	30	1	2	2	1	3	1	1	1	2	2	3	2	3	2	1	1	1	1	1	1	1	0	1	1	1	10	3	3	1	1	3	3	4	18	2	2	2	3	3	12	40	90.9091	51.4286	48	2
40	28	1	1	2	1	2	1	1	1	2	2	3	2	2	2	1	1	1	1	1	1	1	0	0	1	1	9	4	4	4	2	5	4	5	28	4	5	4	2	4	19	56	81.8182	80	76	2
41	25	1	1	2	1	1	1	1	1	2	2	2	2	3	2	1	1	1	1	1	1	1	0	1	1	1	10	4	4	3	3	4	3	4	25	4	3	3	2	2	14	49	90.9091	71.4286	56	2
42	23	1	1	2	1	3	1	1	1	2	2	2	2	2	2	1	0	1	1	1	1	1	1	1	1	1	10	4	4	3	5	5	1	4	26	5	5	4	2	2	18	54	90.9091	74.2857	72	2
43	30	1	1	2	1	3	1	1	1	2	2	2	2	2	2	1	1	1	1	1	1	1	0	1	1	1	10	5	5	4	3	5	1	5	28	5	4	5	2	4	20	58	90.9091	80	80	1
44	35	1	1	2	1	3	2	2	2	2	2	3	2	3	2	0	0	1	0	1	1	1	0	1	1	1	7	4	4	3	4	4	3	4	26	4	4	3	2	4	17	50	63.6364	74.2857	68	3
45	28	1	1	2	1	4	2	1	1	2	2	2	2	2	2	1	1	1	1	1	1	1	1	1	1	1	11	5	5	5	4	4	4	5	32	5	4	4	5	3	21	64	100	91.4286	84	1
46	30	1	1	2	1	2	1	2	1	2	2	2	1	1	2	1	0	1	1	1	1	1	1	1	1	1	10	5	5	5	5	5	5	5	35	5	5	5	1	5	21	66	90.9091	100	84	1
47	30	1	1	2	1	1	1	1	1	2	2	2	2	2	2	0	1	1	1	1	1	1	1	1	1	1	10	5	5	5	5	5	4	5	34	5	5	5	5	5	25	69	90.9091	97.1429	100	1
48	32	1	1	3	1	2	1	1	1	2	2	2	2	2	2	1	1	1	1	1	1	1	0	1	1	1	10	4	4	4	4	4	4	4	28	4	4	4	4	4	20	58	90.9091	80	80	1
49	31	1	1	2	1	3	2	1	1	2	2	2	2	3	2	1	1	1	1	1	1	1	0	1	1	1	10	5	5	5	3	5	4	5	32	5	5	3	4	4	21	63	90.9091	91.4286	84	1
50	28	1	1	2	1	3	2	1	1	2	2	3	2	3	2	1	1	1	1	0	1	1	1	1	1	1	10	5	4	4	4	4	4	4	29	4	4	4	4	4	20	59	90.9091	82.8571	80	1
51	24	1	2	2	1	1	1	1	1	2	2	2	2	3	2	1	1	1	1	1	1	1	1	1	1	1	11	5	4	4	3	4	4	5	29	4	5	3	1	4	17	57	100	82.8571	68	2
52	29	1	2	2	1	3	2	1	1	2	2	3	2	3	2	1	1	1	1	1	1	1	1	1	1	1	11	5	5	5	5	5	5	5	35	5	5	4	4	4	22	68	100	100	88	1
53	25	1	1	2	1	2	1	1	1	2	2	2	2	2	2	1	1	1	1	1	1	1	1	1	1	1	11	5	5	5	5	5	4	5	34	5	5	5	2	5	22	67	100	97.1429	88	1
54	28	1	1	2	1	3	1	1	1	2	2	2	2	2	2	1	1	1	1	1	1	1	0	1	1	1	10	5	5	5	5	5	2	5	32	5	4	4	2	5	20	62	90.9091	91.4286	80	1
55	32	1	1	2	1	2	1	1	1	2	2	2	2	3	2	1	1	1	1	1	1	1	1	1	1	1	11	4	4	4	4	4	3	5	28	4	4	4	4	4	20	59	100	80	80	1
56	34	1	2	2	1	2	1	1	1	2	2	3	2	2	2	1	0	0	0	1	1	1	0	1	1	1	7	4	4	3	4	4	4	4	27	4	4	4	3	2	17	51	63.6364	77.1429	68	3
57	28	1	1	2	1	4	2	1	1	2	2	2	2	3	2	1	1	1	1	1	1	1	0	1	1	1	10	4	4	3	3	4	4	4	26	5	4	4	3	4	20	56	90.9091	74.2857	80	2
58	26	1	1	2	1	2	1	1	1	2	2	2	2	1	2	1	1	0	1	1	1	1	0	1	1	1	9	5	5	3	5	5	3	5	31	5	4	5	4	3	21	61	81.8182	88.5714	84	1
59	22	1	1	2	1	1	1	1	1	2	2	2	2	2	2	1	1	1	1	1	1	1	1	1	1	1	11	4	4	3	4	4	3	4	26	4	4	3	2	4	17	54	100	74.2857	68	2
60	22	1	2	2	1	1	1	1	1	2	2	2	2	2	2	1	1	1	1	1	1	1	1	1	1	1	11	5	5	4	3	5	5	5	32	5	5	5	5	5	25	68	100	91.4286	100	1
61	29	1	2	2	1	3	2	1	1	2	2	3	2	1	2	1	1	0	1	1	1	1	1	1	1	1	10	5	5	5	5	5	5	5	35	5	5	4	2	4	20	65	90.9091	100	80	1
62	29	1	1	2	1	3	2	2	2	2	2	1	2	3	2	1	1	1	1	1	1	1	1	1	1	1	11	5	5	5	5	5	3	5	33	5	5	5	2	4	21	65	100	94.2857	84	1
63	30	1	1	2	1	3	2	1	1	2	2	3	2	3	2	1	1	1	1	1	1	1	0	1	1	1	10	5	5	2	4	5	4	5	30	4	5	4	3	4	20	60	90.9091	85.7143	80	1
64	30	1	1	2	2	3	2	2	1	2	2	2	1	2	2	0	1	0	1	1	1	1	0	1	0	1	7	4	4	2	4	4	4	4	26	3	4	3	3	4	17	50	63.6364	74.2857	68	3
65	23	1	2	2	1	2	1	1	1	2	2	2	2	2	2	1	1	1	1	1	1	1	1	1	1	1	11	5	5	5	5	5	5	5	35	5	4	4	4	4	21	67	100	100	84	1
66	21	1	2	2	2	2	1	1	1	2	2	3	2	2	2	1	1	1	0	1	1	1	1	1	1	1	10	4	4	3	3	3	3	3	23	5	3	4	2	3	17	50	90.9091	65.7143	68	2
67	21	1	1	2	2	2	1	1	1	2	2	2	2	1	2	1	1	1	1	1	1	1	0	1	1	1	10	4	4	3	4	4	4	4	27	5	4	3	3	4	19	56	90.9091	77.1429	76	2
68	21	1	2	2	2	2	1	1	1	2	2	2	2	3	2	1	1	1	1	1	1	1	0	1	1	1	10	4	4	3	4	4	3	4	26	4	4	3	4	3	18	54	90.9091	74.2857	72	2
69	21	1	1	2	2	2	1	1	1	2	2	2	2	3	2	1	1	1	1	1	1	1	1	1	1	1	11	4	4	3	3	4	4	5	27	3	4	4	4	3	18	56	100	77.1429	72	2
70	21	1	2	2	2	1	1	1	1	2	2	2	2	1	2	1	1	1	1	1	1	1	0	1	1	1	10	4	4	2	4	4	4	5	27	4	4	4	3	3	18	55	90.9091	77.1429	72	2
71	26	1	2	2	1	1	1	1	1	2	2	2	2	2	2	1	1	1	1	1	1	1	0	1	1	1	10	4	5	5	5	5	1	5	30	5	5	5	4	4	23	63	90.9091	85.7143	92	1
72	26	1	1	2	1	3	1	1	1	2	2	2	2	2	2	1	1	1	1	1	1	1	0	1	1	1	10	5	5	5	5	5	4	5	34	5	5	3	4	3	20	64	90.9091	97.1429	80	1
73	32	1	1	2	1	3	2	1	1	2	2	2	2	3	2	1	1	1	1	1	1	1	0	1	1	1	10	5	5	4	4	4	4	4	30	4	4	4	4	4	20	60	90.9091	85.7143	80	1
74	28	1	1	2	1	3	1	1	1	2	2	2	2	2	2	1	1	1	1	0	1	1	0	1	1	1	9	4	3	3	3	3	3	3	22	3	3	3	4	4	17	48	81.8182	62.8571	68	2
75	27	1	1	2	1	3	2	1	1	2	2	3	2	1	2	1	1	1	1	1	1	1	0	1	1	1	10	5	5	2	4	4	4	4	28	5	5	4	3	4	21	59	90.9091	80	84	1
76	30	1	1	2	1	3	1	1	1	2	2	2	2	1	2	1	1	1	1	1	1	1	0	1	1	1	10	4	4	4	4	4	4	4	28	4	4	4	4	4	20	58	90.9091	80	80	1
77	27	1	1	2	1	2	1	1	1	2	2	3	2	1	2	1	1	1	1	1	1	1	1	1	1	1	11	4	4	4	4	4	4	5	29	4	5	4	2	2	17	57	100	82.8571	68	2
78	28	1	1	2	1	1	1	1	1	2	2	2	2	3	2	0	1	0	1	1	1	1	1	1	1	1	9	4	4	3	2	4	5	5	27	4	4	4	4	5	21	57	81.8182	77.1429	84	1
79	33	1	1	2	1	2	2	2	1	2	2	2	2	2	2	1	1	0	1	1	1	1	1	1	1	1	10	5	5	3	3	5	4	5	30	5	4	4	3	4	20	60	90.9091	85.7143	80	1
80	23	1	1	2	1	4	1	1	1	2	2	2	2	1	2	1	1	0	1	1	1	1	1	1	1	1	10	4	4	3	3	3	3	4	24	4	4	3	3	3	17	51	90.9091	68.5714	68	2
81	27	1	1	2	1	3	1	1	1	2	2	2	2	3	2	0	1	0	0	1	1	1	0	1	1	1	7	3	3	1	1	3	1	5	17	3	3	1	1	3	11	35	63.6364	48.5714	44	3
82	26	1	1	2	1	3	1	1	1	2	2	2	2	3	2	1	1	1	1	1	1	1	1	1	1	1	11	4	4	4	4	4	4	5	29	4	4	4	4	4	20	60	100	82.8571	80	1
83	27	1	1	2	1	4	1	1	1	2	2	2	2	3	2	0	1	1	1	0	1	1	1	1	1	1	9	4	3	4	4	3	2	4	24	4	4	4	3	3	18	51	81.8182	68.5714	72	2
84	27	1	1	2	1	3	1	1	1	2	1	3	2	3	2	1	1	1	1	1	1	1	1	1	1	1	11	5	5	5	4	5	4	5	33	5	5	5	5	5	25	69	100	94.2857	100	1
85	24	1	1	2	1	1	1	1	1	2	2	2	2	2	2	1	1	1	1	1	1	1	0	1	1	1	10	4	4	4	4	4	3	4	27	4	4	4	3	4	19	56	90.9091	77.1429	76	2
86	26	1	2	2	1	2	1	1	1	2	2	2	2	1	2	0	1	1	1	1	1	1	1	1	1	1	10	5	5	5	5	5	4	5	34	5	4	5	3	3	20	64	90.9091	97.1429	80	1
87	24	1	1	2	1	3	1	1	1	2	2	2	2	1	2	1	1	1	1	1	1	1	0	1	1	1	10	4	4	3	3	4	4	5	27	4	4	4	3	3	18	55	90.9091	77.1429	72	2
88	32	1	1	2	1	2	2	1	1	2	2	3	2	2	2	1	1	1	1	1	1	1	1	1	1	1	11	5	5	5	5	5	4	5	34	5	5	5	5	5	25	70	100	97.1429	100	1
89	27	1	1	2	1	2	1	1	1	2	2	2	2	1	2	1	1	0	1	1	1	1	0	1	1	1	9	5	5	4	3	4	3	4	28	4	3	3	2	3	15	52	81.8182	80	60	2
90	26	1	1	2	1	2	2	1	1	2	2	3	2	3	2	1	1	1	1	1	1	1	1	1	1	1	11	5	5	3	5	5	3	5	31	5	4	4	3	4	20	62	100	88.5714	80	1
91	21	1	1	2	2	3	1	1	1	2	2	2	2	1	2	1	1	1	1	1	1	1	0	1	1	1	10	5	5	5	5	5	1	5	31	5	5	5	3	2	20	61	90.9091	88.5714	80	1
92	21	1	1	2	2	1	1	1	1	2	2	2	2	3	2	1	1	1	1	1	1	1	0	1	1	1	10	5	5	4	5	5	5	5	34	5	5	5	5	5	25	69	90.9091	97.1429	100	1
93	46	1	2	2	1	4	1	1	1	2	2	2	2	2	2	0	1	0	0	1	1	1	0	1	1	1	7	4	4	3	3	3	3	4	24	4	3	2	3	3	15	46	63.6364	68.5714	60	3
94	38	1	1	2	1	2	2	2	2	2	2	2	1	3	2	1	1	0	0	1	1	1	0	1	0	1	7	4	4	3	2	4	4	5	26	4	4	4	2	4	18	51	63.6364	74.2857	72	3
95	21	1	1	2	2	3	1	1	1	2	2	2	2	2	2	1	1	0	1	1	1	1	1	1	1	1	10	5	3	2	4	4	4	4	26	4	3	4	3	4	18	54	90.9091	74.2857	72	2
96	22	1	2	2	2	1	1	1	1	2	2	2	2	2	2	1	1	0	0	1	1	1	0	1	0	0	6	4	4	3	3	4	4	4	26	4	4	3	3	4	18	50	54.5455	74.2857	72	3
97	21	1	1	2	2	2	1	1	1	2	2	3	2	1	2	1	1	1	1	1	1	1	0	1	1	1	10	4	3	4	3	3	2	4	23	4	3	3	3	3	16	49	90.9091	65.7143	64	2
98	27	1	1	2	1	2	1	1	1	2	2	2	2	2	2	1	1	1	1	1	1	1	0	1	1	1	10	4	4	4	4	4	4	4	28	4	4	4	4	4	20	58	90.9091	80	80	1
99	24	1	1	2	1	1	1	1	1	2	2	2	2	3	2	1	1	1	1	0	0	1	1	1	1	1	9	5	5	2	5	5	4	5	31	4	4	4	2	4	18	58	81.8182	88.5714	72	1
100	36	1	1	2	1	2	2	2	2	2	2	2	1	3	2	1	1	0	0	0	1	1	0	1	1	1	7	4	4	2	5	5	1	5	26	4	4	4	1	5	18	51	63.6364	74.2857	72	3
101	24	1	2	2	1	2	1	1	1	2	2	2	2	1	2	1	1	1	1	1	1	1	0	1	1	1	10	4	4	4	4	4	2	4	26	4	4	4	4	3	19	55	90.9091	74.2857	76	2
102	30	1	2	2	1	2	1	1	1	2	2	2	2	3	2	1	1	1	1	1	1	1	0	1	1	1	10	4	4	3	4	4	4	4	27	4	4	4	5	5	22	59	90.9091	77.1429	88	1
103	24	1	2	2	2	1	1	1	1	2	2	2	2	3	2	1	1	1	1	1	1	1	1	1	1	1	11	5	5	5	4	4	3	4	30	4	4	4	4	3	19	60	100	85.7143	76	1
104	36	1	1	2	1	4	2	2	2	2	2	2	1	3	2	1	1	1	1	1	1	1	1	1	1	1	11	5	5	4	3	4	4	4	29	5	5	3	3	4	20	60	100	82.8571	80	1
105	27	1	2	2	1	1	1	1	1	2	2	2	2	3	2	1	1	0	1	1	1	1	1	1	1	1	10	5	5	5	5	5	5	5	35	5	5	3	2	2	17	62	90.9091	100	68	1
106	22	1	2	2	1	3	1	1	1	2	2	2	2	3	1	1	1	1	1	1	1	1	0	1	1	1	10	5	5	3	1	5	5	5	29	5	5	5	3	3	21	60	90.9091	82.8571	84	1
107	30	1	2	2	1	2	2	2	1	2	2	2	1	2	2	1	1	1	1	1	1	1	0	1	1	1	10	5	5	3	4	4	3	4	28	4	4	3	4	4	19	57	90.9091	80	76	2
108	23	1	2	2	1	2	1	1	1	2	2	2	2	1	2	1	1	1	1	1	1	1	0	1	1	1	10	5	5	4	4	4	4	4	30	4	4	4	2	3	17	57	90.9091	85.7143	68	2
109	32	1	2	2	1	3	1	1	1	2	2	3	2	3	2	0	0	1	1	1	1	1	1	1	1	1	9	4	4	4	4	4	4	4	28	5	5	5	5	5	25	62	81.8182	80	100	1
110	29	1	2	2	1	2	1	1	1	2	2	2	2	3	2	1	1	0	1	1	1	1	1	1	1	1	10	5	5	4	3	4	4	4	29	4	4	4	3	4	19	58	90.9091	82.8571	76	1
111	25	1	2	2	1	1	1	1	1	2	2	2	2	2	2	1	1	1	1	1	1	1	1	1	1	1	11	4	4	4	4	4	2	4	26	4	4	4	3	4	19	56	100	74.2857	76	2
112	25	1	1	2	1	1	1	1	1	2	2	2	2	3	2	1	1	0	0	1	1	1	0	0	1	1	7	4	4	3	3	3	3	4	24	3	4	3	1	2	13	44	63.6364	68.5714	52	3
113	24	1	2	2	1	2	1	1	1	2	2	2	2	2	2	1	1	0	1	1	1	1	1	1	1	1	10	4	4	3	3	4	3	4	25	3	4	4	2	3	16	51	90.9091	71.4286	64	2
114	23	1	1	2	1	1	1	1	1	2	2	2	2	2	2	1	1	1	1	1	1	1	0	1	1	1	10	4	4	3	3	4	4	4	26	4	4	4	1	3	16	52	90.9091	74.2857	64	2
115	22	1	1	2	1	2	1	1	1	2	2	2	2	2	2	1	1	1	1	1	1	1	0	1	1	1	10	5	5	5	5	5	5	5	35	5	5	5	5	5	25	70	90.9091	100	100	1
116	22	1	2	2	2	1	1	1	1	2	2	3	2	2	2	1	1	1	1	1	1	1	0	1	1	1	10	4	4	3	2	4	4	5	26	3	4	4	3	3	17	53	90.9091	74.2857	68	2
117	23	1	2	3	2	1	1	1	1	2	2	3	2	2	2	1	1	1	1	1	1	1	0	1	1	1	10	4	4	3	3	4	4	4	26	4	4	3	3	3	17	53	90.9091	74.2857	68	2
118	24	1	1	3	2	4	1	1	1	2	2	2	2	2	2	0	1	1	1	0	1	1	1	1	1	1	9	4	4	3	4	4	2	4	25	4	4	4	3	3	18	52	81.8182	71.4286	72	2
119	21	1	2	2	1	2	1	1	1	2	2	2	2	2	2	1	1	1	1	1	1	1	0	1	1	1	10	3	3	3	3	3	2	5	22	3	3	4	3	3	16	48	90.9091	62.8571	64	2
120	22	1	2	2	2	2	1	1	1	2	2	2	2	3	2	1	1	0	0	0	1	1	0	1	1	1	7	4	4	3	2	3	4	4	24	3	4	3	2	3	15	46	63.6364	68.5714	60	3
121	22	1	2	2	1	1	1	1	1	2	2	2	2	1	2	1	1	1	1	1	1	1	0	1	1	1	10	5	5	3	3	4	2	4	26	4	4	4	2	3	17	53	90.9091	74.2857	68	2
122	22	1	2	3	2	1	1	1	1	2	2	3	2	2	2	1	1	0	0	1	0	1	0	1	1	1	7	4	4	3	3	4	4	4	26	3	4	4	3	3	17	50	63.6364	74.2857	68	3
123	23	1	2	2	2	2	1	1	1	2	2	3	2	2	2	1	1	1	1	1	1	1	1	1	1	1	11	5	4	4	4	4	4	5	30	4	3	4	4	3	18	59	100	85.7143	72	1
124	22	1	1	3	2	2	1	1	1	2	2	2	2	2	1	1	0	1	1	1	1	1	1	1	1	1	10	4	4	4	3	4	2	4	25	4	4	4	3	3	18	53	90.9091	71.4286	72	2
125	22	1	2	2	2	2	1	1	1	2	2	2	2	1	2	1	1	1	1	0	1	0	0	0	1	1	7	4	4	3	3	4	3	4	25	4	3	4	3	2	16	48	63.6364	71.4286	64	3
126	22	1	1	2	1	2	1	1	1	2	2	2	2	3	2	1	1	0	0	0	1	1	0	1	1	1	7	4	4	3	4	4	4	4	27	4	3	4	2	2	15	49	63.6364	77.1429	60	3
127	22	1	1	2	1	1	1	1	1	2	2	2	2	2	2	1	1	1	1	1	1	1	0	1	1	1	10	4	3	3	3	4	3	4	24	4	4	3	2	3	16	50	90.9091	68.5714	64	2
128	22	1	1	2	1	1	1	1	1	2	2	2	2	2	2	1	1	1	1	1	1	1	1	0	1	1	10	5	5	5	5	5	5	5	35	5	5	4	2	5	21	66	90.9091	100	84	1
129	22	1	1	2	1	3	1	1	1	2	1	2	2	1	2	1	1	0	1	1	1	1	1	1	1	1	10	5	5	4	4	5	5	5	33	5	4	4	3	4	20	63	90.9091	94.2857	80	1
130	22	1	1	2	1	3	1	1	1	2	2	2	2	3	2	1	1	0	1	1	1	1	1	1	1	1	10	4	4	3	3	4	4	4	26	4	3	4	3	4	18	54	90.9091	74.2857	72	2
131	22	1	1	2	2	4	1	1	1	2	2	2	2	2	2	1	1	0	1	1	1	1	1	1	1	1	10	4	4	3	4	4	4	4	27	3	3	3	3	3	15	52	90.9091	77.1429	60	2
132	24	1	1	3	2	3	1	1	1	2	2	2	2	2	2	1	1	0	1	1	1	1	0	1	1	1	9	4	4	3	4	4	4	4	27	3	5	2	4	3	17	53	81.8182	77.1429	68	2
133	22	1	2	2	2	1	1	1	1	2	2	3	2	2	2	1	1	0	1	1	1	1	1	1	1	1	10	5	5	5	4	5	4	4	32	4	4	5	3	4	20	62	90.9091	91.4286	80	1
134	34	1	1	2	1	2	2	1	1	2	2	2	2	2	2	1	0	0	1	0	0	1	0	1	1	1	6	4	4	3	4	4	2	4	25	4	4	3	2	2	15	46	54.5455	71.4286	60	3
135	31	1	2	2	1	3	1	1	1	2	2	2	2	2	2	0	0	0	1	1	1	1	0	1	1	1	7	4	4	3	4	4	3	4	26	4	3	2	4	2	15	48	63.6364	74.2857	60	3
136	25	1	1	2	1	1	2	1	1	2	2	2	2	1	2	1	1	1	1	1	1	1	0	1	1	1	10	5	5	5	5	5	1	5	31	5	5	5	5	4	24	65	90.9091	88.5714	96	1
137	22	1	1	3	2	3	1	1	1	2	2	2	2	2	2	1	1	0	1	1	1	1	1	1	1	1	10	4	3	3	4	3	2	5	24	3	3	4	4	4	18	52	90.9091	68.5714	72	2
138	23	1	1	2	1	2	1	1	1	2	2	2	2	1	2	1	1	1	1	1	1	1	0	1	1	1	10	5	4	3	4	4	2	4	26	5	4	3	2	2	16	52	90.9091	74.2857	64	2
139	22	1	1	2	1	4	1	1	1	2	2	2	2	3	2	1	1	1	1	1	1	1	1	1	1	1	11	5	5	5	4	4	5	5	33	5	5	5	5	5	25	69	100	94.2857	100	1
140	23	1	2	2	2	1	1	1	1	2	2	3	2	2	2	1	1	1	1	1	1	1	1	1	1	1	11	5	5	4	4	5	4	5	32	5	5	4	4	4	22	65	100	91.4286	88	1
141	22	1	1	2	2	4	1	1	1	2	2	2	2	1	2	1	1	1	1	1	1	1	0	1	1	1	10	5	5	5	5	5	1	5	31	5	5	5	5	5	25	66	90.9091	88.5714	100	1
142	24	1	2	3	2	3	1	1	1	2	2	2	2	3	1	1	1	0	1	1	1	1	0	1	1	1	9	4	4	3	4	4	3	5	27	3	4	4	2	4	17	53	81.8182	77.1429	68	2
143	22	1	1	2	1	3	1	1	1	2	2	2	2	2	2	1	1	1	1	1	1	1	1	1	1	1	11	5	5	4	5	5	4	5	33	5	5	4	2	5	21	65	100	94.2857	84	1
144	29	1	2	1	2	1	2	2	2	2	2	3	2	3	2	1	0	0	0	1	1	1	0	1	1	0	6	4	3	2	2	4	2	4	21	3	3	3	2	3	14	41	54.5455	60	56	3
145	36	1	2	1	2	1	2	2	2	2	2	2	1	3	2	1	0	1	1	0	0	0	1	0	0	1	5	4	3	2	3	4	4	4	24	3	3	4	2	3	15	44	45.4545	68.5714	60	3
146	21	1	1	2	2	2	1	1	1	2	2	2	2	3	2	1	1	0	1	1	1	1	1	1	1	1	10	5	4	3	2	5	4	5	28	3	4	5	1	4	17	55	90.9091	80	68	2
147	22	1	2	3	2	2	1	1	1	2	2	2	2	2	2	1	1	0	1	1	1	1	1	1	1	1	10	4	4	4	4	5	2	4	27	4	4	4	2	3	17	54	90.9091	77.1429	68	2
148	32	1	1	2	1	2	2	2	2	2	2	2	2	3	2	1	1	0	1	1	1	1	0	1	0	0	7	5	4	4	3	4	2	4	26	4	4	3	2	4	17	50	63.6364	74.2857	68	3
149	23	1	2	2	2	2	1	1	1	2	2	3	2	2	2	0	1	1	1	1	1	0	0	0	1	1	7	4	4	3	4	4	4	4	27	4	4	3	4	2	17	51	63.6364	77.1429	68	3
150	23	1	1	3	2	2	1	1	1	2	2	2	2	2	2	1	1	1	1	1	1	1	1	1	1	1	11	5	5	5	3	5	4	4	31	4	3	4	2	4	17	59	100	88.5714	68	1
151	27	2	2	3	2	1	1	1	1	2	2	3	2	2	2	0	0	0	1	1	0	0	0	1	1	1	5	4	3	2	3	2	3	4	21	3	3	2	3	2	13	39	45.4545	60	52	3
152	22	1	1	2	1	3	1	1	1	2	2	3	2	2	2	1	1	1	1	1	1	1	0	1	1	1	10	4	4	3	4	4	5	5	29	5	4	5	4	3	21	60	90.9091	82.8571	84	1
153	22	1	1	2	1	1	1	1	1	2	2	3	2	3	2	1	1	1	1	1	1	1	0	1	1	1	10	5	4	4	4	4	4	4	29	5	4	4	3	4	20	59	90.9091	82.8571	80	1
154	22	1	1	2	1	1	1	1	1	2	2	3	2	3	2	1	1	1	1	1	1	1	0	1	1	1	10	4	3	3	3	4	4	4	25	5	4	4	2	4	19	54	90.9091	71.4286	76	2
155	23	1	2	2	2	3	1	1	1	2	2	2	2	2	2	0	1	0	1	1	1	1	1	1	1	1	9	3	3	3	3	3	3	4	22	3	4	4	4	4	19	50	81.8182	62.8571	76	2
156	22	1	1	2	1	2	1	1	1	2	2	2	2	3	2	1	1	0	1	1	1	1	1	1	1	1	10	5	5	4	4	4	4	5	31	5	5	5	2	3	20	61	90.9091	88.5714	80	1
157	22	1	1	3	2	2	1	1	1	2	2	3	2	2	2	1	1	1	1	1	1	1	0	1	1	1	10	5	4	3	4	4	3	5	28	4	5	4	3	5	21	59	90.9091	80	84	1
158	26	1	1	3	2	2	1	1	1	2	1	3	2	2	2	1	1	1	1	1	1	1	1	1	1	1	11	4	4	4	4	4	4	4	28	5	5	4	2	3	19	58	100	80	76	1
159	22	1	1	2	2	4	1	1	1	2	2	3	2	2	2	1	1	0	1	0	1	1	0	1	1	1	8	4	4	3	3	4	4	4	26	4	4	3	4	3	18	52	72.7273	74.2857	72	2
160	23	1	1	2	1	2	1	1	1	2	2	2	2	2	2	1	1	0	1	1	1	1	1	1	1	1	10	5	5	4	4	5	4	5	32	5	5	5	2	4	21	63	90.9091	91.4286	84	1
161	26	1	2	2	2	4	2	2	1	2	2	2	2	3	2	1	1	1	1	0	1	1	1	1	1	1	10	4	4	4	4	4	4	5	29	5	4	4	4	4	21	60	90.9091	82.8571	84	1
162	22	1	2	2	1	1	1	1	1	2	2	3	2	3	2	1	0	0	1	1	1	0	1	1	0	1	7	4	4	3	4	4	4	4	27	4	3	4	2	2	15	49	63.6364	77.1429	60	3
163	23	1	1	2	1	1	1	1	1	2	2	2	2	1	2	1	1	0	1	0	1	0	0	0	0	0	4	3	3	2	3	3	2	4	20	3	2	3	1	2	11	35	36.3636	57.1429	44	3
164	22	1	1	2	1	3	1	1	1	2	2	2	2	2	2	1	1	1	1	1	1	1	1	1	1	1	11	4	4	4	3	4	3	4	26	4	4	3	2	4	17	54	100	74.2857	68	2
165	25	1	2	3	2	2	1	1	1	2	2	2	2	2	2	1	1	1	1	1	1	1	0	1	1	1	10	4	4	3	3	4	3	4	25	3	3	3	2	4	15	50	90.9091	71.4286	60	2
166	21	1	1	2	1	2	1	1	1	2	2	2	2	3	1	1	1	1	1	1	1	1	0	1	0	1	9	4	5	3	4	4	1	4	25	4	4	3	4	2	17	51	81.8182	71.4286	68	2
167	26	1	1	3	2	3	1	1	1	2	2	2	2	1	2	1	1	1	1	1	1	1	1	0	1	1	10	5	4	3	4	4	4	5	29	5	4	2	1	4	16	55	90.9091	82.8571	64	2
168	23	1	1	2	2	3	1	1	1	2	2	2	2	3	2	1	0	0	1	0	0	1	0	1	1	1	6	4	4	3	4	4	4	5	28	4	4	4	2	4	18	52	54.5455	80	72	3
169	19	1	1	2	2	4	1	1	1	2	2	2	2	3	2	0	1	0	1	1	1	1	0	0	1	1	7	5	4	4	4	5	2	3	27	4	3	3	3	3	16	50	63.6364	77.1429	64	3
170	25	1	1	2	2	2	1	1	1	2	2	2	2	2	2	1	1	1	1	1	1	1	0	1	1	1	10	4	4	4	4	3	3	4	26	4	4	4	3	4	19	55	90.9091	74.2857	76	2
171	20	1	2	2	2	2	1	1	1	2	1	2	2	2	2	1	1	1	1	0	1	1	1	1	1	1	10	4	4	3	4	3	4	5	27	3	3	3	3	4	16	53	90.9091	77.1429	64	2
172	22	1	1	2	2	3	1	1	1	2	1	2	2	2	2	1	1	1	1	1	1	1	1	0	1	1	10	5	5	3	5	5	5	5	33	5	5	4	3	5	22	65	90.9091	94.2857	88	1
173	19	1	1	2	2	1	1	1	1	2	1	3	2	3	2	0	1	1	1	1	0	1	1	1	1	1	9	5	5	5	3	4	4	4	30	4	5	2	3	2	16	55	81.8182	85.7143	64	2
174	20	1	1	2	2	2	1	1	1	2	2	2	2	2	2	1	1	0	1	0	1	1	1	1	1	1	9	4	3	3	2	3	2	4	21	4	2	4	2	2	14	44	81.8182	60	56	2
175	20	1	1	2	2	2	1	1	1	2	2	3	2	2	2	1	0	1	1	1	1	0	0	0	1	1	7	5	3	3	3	3	4	3	24	4	3	4	2	3	16	47	63.6364	68.5714	64	3
176	19	1	1	2	2	2	1	1	1	2	2	3	2	2	2	1	1	0	1	1	1	1	1	1	1	1	10	4	3	3	4	5	4	5	28	4	4	3	3	3	17	55	90.9091	80	68	2
177	20	1	1	3	2	2	1	1	1	2	2	3	2	3	2	1	1	1	1	1	1	1	0	1	1	1	10	4	4	3	4	4	5	5	29	5	4	3	2	4	18	57	90.9091	82.8571	72	2
178	20	1	1	2	2	2	1	1	1	2	2	2	2	2	2	0	1	0	1	1	1	0	0	1	1	1	7	3	4	4	4	4	4	4	27	3	4	4	3	3	17	51	63.6364	77.1429	68	3
179	19	1	1	2	2	4	1	1	1	2	1	3	2	2	2	1	1	1	1	1	1	1	1	1	1	1	11	4	4	3	3	4	3	5	26	4	4	2	2	4	16	53	100	74.2857	64	2
180	31	1	1	2	1	3	2	2	2	2	2	3	2	3	2	1	1	1	1	1	1	1	1	1	1	1	11	3	3	3	3	3	3	5	23	3	3	3	2	2	13	47	100	65.7143	52	2
181	20	1	1	2	2	2	1	1	1	2	2	3	2	2	2	1	1	1	1	1	1	1	0	0	1	1	9	5	5	3	2	5	3	5	28	5	5	5	3	5	23	60	81.8182	80	92	1
182	27	1	1	3	1	4	1	1	1	2	2	2	2	3	1	0	1	1	1	1	1	1	1	1	1	1	10	5	4	3	4	4	4	5	29	5	4	4	4	4	21	60	90.9091	82.8571	84	1
183	28	1	1	3	1	2	1	1	1	2	1	3	2	2	2	1	1	1	1	1	1	1	0	1	1	1	10	5	5	4	5	5	5	5	34	5	4	4	3	4	20	64	90.9091	97.1429	80	1
184	22	1	1	2	1	1	1	1	1	2	2	2	2	2	2	1	1	0	1	1	1	1	0	1	1	1	9	5	5	5	5	5	3	3	31	5	5	5	5	5	25	65	81.8182	88.5714	100	1
185	22	1	1	2	1	2	1	1	1	2	2	2	2	1	2	1	1	0	1	0	1	1	1	1	1	1	9	4	4	3	3	3	2	4	23	3	3	3	1	2	12	44	81.8182	65.7143	48	2
186	24	1	1	2	1	2	1	1	1	2	2	2	2	2	2	1	1	1	1	1	1	1	0	1	1	1	10	5	5	5	5	5	1	4	30	4	4	4	4	5	21	61	90.9091	85.7143	84	1
187	22	1	2	2	1	2	1	1	1	2	2	3	2	3	2	1	1	1	1	1	1	1	1	1	1	1	11	5	4	3	4	4	4	5	29	5	4	3	3	5	20	60	100	82.8571	80	1
188	23	1	1	2	1	2	1	1	1	2	2	1	2	2	2	1	1	1	1	1	1	1	0	1	1	1	10	5	5	4	4	4	2	4	28	5	4	4	4	4	21	59	90.9091	80	84	1
189	23	1	1	2	1	1	1	1	1	2	2	2	2	1	2	1	1	1	1	0	1	1	0	1	1	1	9	4	4	4	4	4	2	3	25	3	4	3	2	2	14	48	81.8182	71.4286	56	2
190	21	1	1	2	1	2	1	1	1	2	2	2	2	1	2	1	1	0	1	1	1	1	1	1	1	1	10	5	4	4	4	4	2	4	27	4	4	4	2	4	18	55	90.9091	77.1429	72	2
191	22	1	1	2	1	2	1	1	1	2	2	2	2	3	1	1	1	1	1	0	1	1	1	1	1	1	10	5	5	3	3	4	4	5	29	4	2	3	1	4	14	53	90.9091	82.8571	56	2
192	23	1	2	2	1	3	1	1	1	2	2	2	1	2	2	0	1	1	1	1	1	1	1	1	1	1	10	4	4	3	4	4	4	4	27	4	4	4	3	4	19	56	90.9091	77.1429	76	2
193	23	1	1	2	1	2	1	1	1	2	2	2	2	3	2	1	1	0	1	0	1	1	0	1	1	1	8	5	5	4	3	4	4	4	29	3	2	3	2	3	13	50	72.7273	82.8571	52	3
194	22	1	2	2	1	1	1	1	1	2	2	3	2	3	2	1	1	1	1	1	1	1	1	1	1	1	11	4	4	4	3	4	2	4	25	4	4	4	1	4	17	53	100	71.4286	68	2
195	23	1	2	2	1	2	1	1	1	2	1	2	2	1	1	0	1	0	1	1	1	1	0	0	1	1	7	4	4	3	2	5	1	5	24	3	2	3	2	2	12	43	63.6364	68.5714	48	3
196	20	1	1	2	2	1	1	1	1	2	2	2	2	2	2	1	1	1	1	1	1	1	0	1	0	1	9	4	5	2	5	5	4	5	30	5	5	5	2	2	19	58	81.8182	85.7143	76	1
197	22	1	1	3	2	2	1	1	1	2	2	2	2	2	2	1	1	1	0	1	1	1	1	1	1	1	10	5	5	5	5	5	1	5	31	4	4	4	4	4	20	61	90.9091	88.5714	80	1
198	23	1	1	2	2	2	1	1	1	2	2	2	2	3	1	1	1	1	1	1	1	1	0	1	1	1	10	4	4	3	3	5	3	5	27	5	1	3	2	2	13	50	90.9091	77.1429	52	2
199	22	1	2	3	2	1	1	1	1	2	2	3	2	2	2	1	1	1	1	1	1	1	1	1	1	1	11	5	5	3	4	4	3	4	28	3	3	2	2	2	12	51	100	80	48	2
200	22	1	2	2	2	1	1	1	1	2	2	2	2	1	2	1	1	0	1	1	1	1	1	1	1	1	10	5	5	5	5	5	3	5	33	5	5	4	3	4	21	64	90.9091	94.2857	84	1
201	22	1	1	2	1	1	1	1	1	2	2	3	2	2	2	1	1	0	1	1	1	1	0	1	1	1	9	4	4	3	4	4	4	4	27	4	4	4	3	3	18	54	81.8182	77.1429	72	2
202	23	1	2	2	1	2	1	1	1	2	2	2	2	1	2	1	1	1	1	1	1	1	0	0	1	1	9	3	3	3	2	3	3	4	21	4	4	4	3	4	19	49	81.8182	60	76	2
203	21	1	1	2	1	1	1	1	1	2	2	2	2	2	2	1	1	1	1	1	1	1	1	1	1	1	11	4	4	4	4	4	3	4	27	4	4	4	3	3	18	56	100	77.1429	72	2
204	22	1	1	2	2	2	1	1	1	2	2	2	2	2	2	1	1	1	1	1	1	1	1	1	1	1	11	5	3	4	4	4	2	4	26	4	4	4	2	3	17	54	100	74.2857	68	2
205	21	1	2	2	2	1	1	1	1	2	2	3	2	2	2	1	0	1	1	1	1	1	1	1	1	1	10	5	5	3	3	3	3	4	26	4	4	4	4	2	18	54	90.9091	74.2857	72	2
206	22	1	1	3	2	2	1	1	1	2	2	3	2	2	2	1	1	0	1	0	1	1	1	1	1	1	9	5	5	3	3	5	4	5	30	4	4	3	3	4	18	57	81.8182	85.7143	72	2
207	23	1	1	2	2	4	1	1	1	2	2	2	2	3	2	1	1	1	1	1	1	1	0	1	1	1	10	4	4	3	3	4	4	4	26	4	4	3	2	4	17	53	90.9091	74.2857	68	2
208	23	1	1	2	1	2	1	1	1	2	2	2	2	1	2	1	1	0	1	1	1	1	1	1	1	1	10	4	4	3	4	5	2	4	26	4	4	3	2	3	16	52	90.9091	74.2857	64	2
209	22	1	1	3	2	2	1	1	1	2	2	2	2	3	1	1	1	1	1	1	1	1	0	1	1	1	10	4	4	4	2	2	3	4	23	5	5	2	4	4	20	53	90.9091	65.7143	80	2
210	23	1	1	2	1	1	1	1	1	2	2	3	2	2	2	1	0	0	1	1	1	0	0	1	1	1	7	4	4	3	3	3	3	4	24	3	4	3	4	3	17	48	63.6364	68.5714	68	3
211	23	1	2	2	1	2	1	1	1	2	2	2	2	2	2	1	0	0	1	1	1	1	0	1	1	1	8	4	4	4	3	4	2	4	25	4	4	4	3	4	19	52	72.7273	71.4286	76	2
212	24	2	2	2	2	4	1	1	1	2	2	2	2	3	2	1	1	1	1	1	1	1	1	1	1	1	11	5	4	4	4	5	5	5	32	4	4	4	5	4	21	64	100	91.4286	84	1
213	23	1	1	2	1	1	1	1	1	2	2	2	2	3	2	1	0	1	1	1	1	1	0	1	1	1	9	4	3	3	3	2	2	4	21	2	4	2	4	3	15	45	81.8182	60	60	2
214	22	1	1	2	1	2	1	1	1	2	2	2	2	1	2	1	1	0	1	1	1	1	0	1	1	1	9	4	4	3	4	4	5	5	29	4	4	4	2	4	18	56	81.8182	82.8571	72	2
215	22	1	1	2	1	1	1	1	1	2	2	2	2	2	2	1	1	1	1	1	1	1	1	1	1	1	11	5	5	4	4	5	4	5	32	5	5	4	3	3	20	63	100	91.4286	80	1
216	19	1	1	2	2	2	1	1	1	2	2	3	2	2	2	1	1	0	1	1	1	1	0	0	1	1	8	4	4	4	4	3	3	4	26	5	4	4	2	2	17	51	72.7273	74.2857	68	3
217	24	1	1	2	1	2	1	1	1	2	2	2	2	1	2	1	1	1	0	1	1	1	1	1	1	1	10	5	5	4	3	3	3	4	27	5	4	4	3	3	19	56	90.9091	77.1429	76	2
218	22	1	1	2	1	2	1	1	1	2	2	2	2	2	2	1	1	1	1	1	1	1	0	1	1	1	10	5	5	4	4	5	5	5	33	5	5	4	2	5	21	64	90.9091	94.2857	84	1
219	25	1	1	3	2	2	1	1	1	2	2	2	2	1	2	0	1	0	1	1	1	0	1	1	0	1	7	4	4	3	3	4	4	4	26	4	3	4	3	2	16	49	63.6364	74.2857	64	3
220	24	1	1	3	2	1	1	1	1	2	2	2	2	2	2	0	1	0	1	1	1	0	1	1	1	1	8	5	4	3	4	4	4	5	29	4	4	3	2	2	15	52	72.7273	82.8571	60	3
221	19	1	1	2	2	3	1	1	1	2	2	2	2	2	2	1	0	1	1	1	1	1	1	1	1	1	10	5	4	2	4	4	3	4	26	4	4	4	1	2	15	51	90.9091	74.2857	60	2
222	23	1	2	2	1	1	1	1	1	2	2	2	2	3	2	1	1	1	1	1	1	1	0	1	1	1	10	5	5	3	3	4	4	5	29	5	5	2	1	3	16	55	90.9091	82.8571	64	2
223	20	1	1	3	1	4	1	1	1	2	2	2	2	1	2	1	1	1	1	1	1	1	1	1	1	1	11	4	4	4	3	4	4	4	27	4	3	3	3	3	16	54	100	77.1429	64	2
224	22	1	1	2	2	1	1	1	1	2	2	2	2	3	2	1	1	0	0	0	0	1	1	1	1	1	7	4	4	3	4	4	3	3	25	4	4	4	3	4	19	51	63.6364	71.4286	76	3
225	39	1	2	1	1	1	2	2	2	2	2	2	1	3	2	1	0	0	0	0	1	0	0	1	1	1	5	3	4	3	3	3	3	3	22	3	3	3	2	3	14	41	45.4545	62.8571	56	3
226	45	1	2	1	2	1	2	2	2	2	2	3	2	3	2	1	0	0	0	0	0	1	0	1	1	1	5	2	3	2	3	4	3	4	21	2	4	3	3	2	14	40	45.4545	60	56	3
227	25	1	1	3	2	1	1	1	1	2	1	2	2	3	2	1	1	1	1	1	1	1	0	1	1	1	10	4	4	4	5	5	4	5	31	4	5	3	4	5	21	62	90.9091	88.5714	84	1
228	46	2	2	1	1	1	2	2	2	2	2	2	2	3	2	1	1	1	1	0	0	0	1	0	1	1	7	3	4	2	2	2	4	2	19	2	2	2	1	1	8	34	63.6364	54.2857	32	3
229	28	1	1	2	1	2	1	1	1	2	2	2	2	2	2	1	1	1	1	1	1	1	1	1	1	1	11	4	3	3	3	4	3	4	24	3	3	4	4	3	17	52	100	68.5714	68	2
230	21	1	1	2	2	1	1	1	1	2	2	2	2	3	1	0	1	1	1	1	1	1	1	1	1	1	10	4	2	4	1	2	2	4	19	4	2	4	5	5	20	49	90.9091	54.2857	80	2
231	22	1	2	2	2	1	1	1	1	2	2	2	2	1	2	1	1	1	1	1	1	1	0	1	1	1	10	2	4	4	4	4	2	5	25	5	5	5	2	4	21	56	90.9091	71.4286	84	2
232	24	1	2	3	2	3	1	1	1	2	2	2	2	2	2	1	1	0	1	1	1	1	0	1	1	1	9	4	3	3	3	4	3	5	25	4	5	5	2	4	20	54	81.8182	71.4286	80	2
233	25	1	1	3	2	3	2	1	1	2	2	1	2	1	2	1	1	1	1	1	1	1	1	1	1	1	11	5	5	4	5	5	3	5	32	5	4	3	4	5	21	64	100	91.4286	84	1
234	25	1	2	3	2	1	1	1	1	2	2	3	2	2	2	1	1	1	1	1	1	1	1	1	1	1	11	5	5	4	3	5	4	5	31	5	4	4	2	4	19	61	100	88.5714	76	1
235	26	1	1	3	2	4	1	1	1	2	2	3	2	3	1	1	1	1	1	1	1	1	1	1	1	1	11	4	4	3	4	3	3	4	25	4	4	3	3	4	18	54	100	71.4286	72	2
236	26	1	1	2	1	1	1	1	1	2	2	2	2	3	2	1	1	0	1	1	1	1	1	1	1	1	10	5	4	4	4	4	4	4	29	5	4	4	4	4	21	60	90.9091	82.8571	84	1
237	22	2	2	2	2	1	1	1	1	2	2	2	2	2	2	1	0	0	1	1	0	1	1	1	0	1	7	5	5	4	3	3	3	3	26	4	2	3	5	2	16	49	63.6364	74.2857	64	3
238	23	1	2	3	2	1	1	1	1	2	2	2	2	2	2	1	1	1	1	1	1	1	0	1	1	1	10	4	4	3	4	4	4	4	27	4	4	2	4	1	15	52	90.9091	77.1429	60	2
239	23	2	1	3	2	2	1	1	1	2	1	3	2	3	2	1	1	1	1	1	1	1	1	1	1	1	11	5	5	5	3	4	4	5	31	4	3	3	2	3	15	57	100	88.5714	60	2
240	26	1	1	3	2	1	1	1	1	2	2	3	2	2	2	0	1	1	1	1	1	1	1	1	1	1	10	5	5	4	4	5	4	5	32	5	5	3	3	4	20	62	90.9091	91.4286	80	1
241	19	1	1	2	2	2	1	1	1	2	2	2	2	2	2	1	1	0	1	1	1	1	1	1	1	1	10	4	4	3	3	3	2	4	23	3	3	4	1	4	15	48	90.9091	65.7143	60	2
242	23	1	1	3	2	4	1	1	1	2	2	2	2	1	1	1	1	1	1	0	1	1	1	0	0	1	8	4	3	3	4	5	2	5	26	4	3	3	1	3	14	48	72.7273	74.2857	56	3
243	26	1	2	3	2	3	1	1	1	2	2	2	2	2	2	1	0	0	1	1	1	1	1	1	1	1	9	4	5	4	3	5	4	5	30	4	5	4	3	5	21	60	81.8182	85.7143	84	1
244	26	1	1	3	2	4	1	1	1	2	2	2	2	3	2	1	1	0	0	0	1	1	0	1	1	1	7	4	4	3	3	4	4	5	27	4	4	3	1	3	15	49	63.6364	77.1429	60	3
245	23	1	2	2	2	1	1	1	1	2	2	2	2	3	2	1	1	0	1	1	1	1	1	1	1	1	10	4	4	4	4	4	2	4	26	4	4	4	4	2	18	54	90.9091	74.2857	72	2
246	21	1	1	2	2	3	1	1	1	2	2	3	2	3	2	1	1	1	1	1	1	1	0	1	1	1	10	5	5	3	4	4	3	4	28	4	4	5	4	4	21	59	90.9091	80	84	1
247	22	1	2	2	2	1	1	1	1	2	2	3	2	3	2	1	1	1	1	1	1	1	1	1	0	1	10	5	4	3	4	4	4	5	29	5	5	4	3	4	21	60	90.9091	82.8571	84	1
248	22	1	2	2	2	2	1	1	1	2	2	3	2	3	2	1	1	0	1	1	1	1	0	1	1	1	9	4	4	3	5	5	4	4	29	5	5	5	1	5	21	59	81.8182	82.8571	84	1
249	26	1	1	2	1	1	1	1	1	2	1	3	2	2	2	1	1	0	1	0	1	1	0	1	1	1	8	4	4	3	4	4	4	4	27	4	4	2	1	2	13	48	72.7273	77.1429	52	3
250	25	1	1	2	2	3	1	1	1	2	1	2	2	1	2	1	0	0	1	1	1	1	0	0	1	1	7	4	4	2	2	3	2	5	22	4	4	3	2	3	16	45	63.6364	62.8571	64	3
251	23	1	2	2	2	1	1	1	1	2	2	3	2	3	2	1	1	1	1	1	0	1	1	1	1	1	10	5	3	3	4	4	1	4	24	5	4	3	2	5	19	53	90.9091	68.5714	76	2
252	23	1	1	2	2	1	1	1	1	2	2	3	2	3	2	1	1	0	0	1	1	1	0	1	1	1	8	4	5	4	5	4	4	5	31	5	4	5	5	2	21	60	72.7273	88.5714	84	1
253	36	1	1	3	1	2	1	1	1	2	2	2	2	3	2	1	0	1	1	0	1	1	1	1	1	1	9	5	4	5	4	5	3	4	30	4	5	4	3	4	20	59	81.8182	85.7143	80	1
254	22	1	1	2	2	2	1	1	1	2	2	2	2	2	2	1	1	1	1	1	1	1	0	1	1	1	10	4	4	2	4	5	4	2	25	5	5	5	2	3	20	55	90.9091	71.4286	80	2
255	23	1	2	2	2	2	1	1	1	2	2	2	2	2	2	1	1	0	1	1	1	1	1	1	1	1	10	5	4	3	3	4	3	5	27	4	4	3	3	3	17	54	90.9091	77.1429	68	2
256	24	1	1	2	2	1	1	1	1	2	2	3	2	2	2	1	1	0	1	1	1	1	1	0	1	1	9	4	4	4	3	4	4	5	28	4	4	5	1	3	17	54	81.8182	80	68	2
257	21	1	1	2	2	1	1	1	1	2	2	3	2	2	2	1	1	1	1	1	1	1	1	1	1	1	11	5	4	5	4	5	3	4	30	4	5	4	3	4	20	61	100	85.7143	80	1
258	19	2	1	2	2	2	1	1	1	2	2	3	2	2	1	0	0	1	1	1	1	1	1	0	1	1	8	4	4	3	4	4	4	4	27	3	3	4	2	2	14	49	72.7273	77.1429	56	3
259	25	1	1	3	2	4	1	1	1	2	1	3	2	2	2	1	0	1	1	1	1	1	1	1	1	1	10	5	4	4	5	5	4	5	32	5	4	5	2	5	21	63	90.9091	91.4286	84	1
260	25	1	1	3	2	1	1	1	1	2	1	2	2	1	1	1	1	1	1	1	1	1	0	1	0	1	9	5	4	3	4	4	4	5	29	4	5	5	3	4	21	59	81.8182	82.8571	84	1
261	22	1	1	2	2	1	1	1	1	2	2	2	2	3	2	1	0	1	1	1	1	1	1	1	1	1	10	4	4	4	3	4	3	4	26	4	4	3	2	3	16	52	90.9091	74.2857	64	2
262	21	2	1	2	2	2	1	1	1	2	2	1	2	1	2	1	1	1	1	1	1	1	1	1	1	1	11	5	4	3	5	5	3	5	30	5	5	2	4	5	21	62	100	85.7143	84	1
263	24	2	2	3	2	2	1	1	1	2	2	2	2	2	2	1	1	1	1	1	1	1	0	1	1	1	10	4	3	3	4	4	4	4	26	4	4	4	3	3	18	54	90.9091	74.2857	72	2
264	23	2	2	2	2	1	1	1	1	2	2	3	2	2	2	1	0	0	0	1	1	1	0	1	1	1	7	4	4	3	3	4	4	3	25	4	4	3	3	2	16	48	63.6364	71.4286	64	3
265	29	1	1	2	1	3	2	1	1	2	2	2	2	2	2	1	1	0	1	1	1	1	1	1	1	1	10	5	5	5	5	5	5	5	35	5	5	5	5	5	25	70	90.9091	100	100	1
266	21	1	1	2	2	3	1	1	1	2	2	2	2	2	2	1	1	0	1	1	1	1	1	1	1	1	10	5	5	5	5	5	5	5	35	5	4	4	3	5	21	66	90.9091	100	84	1
267	23	1	2	2	2	2	1	1	1	2	2	2	2	3	2	0	1	0	1	1	1	1	1	1	1	1	9	5	5	3	3	4	3	4	27	4	3	2	1	2	12	48	81.8182	77.1429	48	2
268	21	1	2	2	2	1	1	1	1	2	2	3	2	2	2	0	0	1	0	1	0	1	0	0	1	1	5	4	3	3	2	3	2	3	20	3	3	3	2	3	14	39	45.4545	57.1429	56	3
269	22	1	1	3	2	1	1	1	1	2	2	2	2	2	2	1	1	0	0	0	1	1	0	1	1	1	7	4	3	3	4	4	4	5	27	4	5	3	2	2	16	50	63.6364	77.1429	64	3
270	26	1	1	3	2	3	1	1	1	2	2	3	2	2	2	1	1	0	1	1	1	1	0	1	1	1	9	5	5	4	4	5	5	5	33	5	5	4	3	4	21	63	81.8182	94.2857	84	1
271	21	1	2	2	1	1	1	1	1	2	2	3	2	2	2	1	1	1	1	1	1	1	1	1	1	1	11	4	4	3	3	3	4	4	25	4	4	3	2	3	16	52	100	71.4286	64	2
272	22	1	1	2	2	2	1	1	1	2	2	2	2	1	2	1	1	1	1	1	1	1	1	1	1	1	11	5	5	4	4	4	4	4	30	4	4	2	2	4	16	57	100	85.7143	64	2
273	25	1	1	3	2	1	1	1	1	2	2	2	2	2	2	0	0	0	1	1	1	1	1	1	1	1	8	4	4	4	3	4	4	4	27	4	3	4	3	3	17	52	72.7273	77.1429	68	2
274	21	1	2	2	2	1	1	1	1	2	2	2	2	2	1	1	0	0	1	1	1	1	0	0	0	0	5	4	2	2	3	3	2	4	20	3	2	4	3	3	15	40	45.4545	57.1429	60	3
275	20	1	2	2	2	1	1	1	1	2	2	2	2	2	2	0	0	1	0	1	1	1	0	1	1	1	7	4	4	3	3	4	2	4	24	4	3	3	3	3	16	47	63.6364	68.5714	64	3
276	22	2	2	2	2	2	1	1	1	2	2	2	2	2	1	1	1	0	1	1	1	1	1	0	1	1	9	5	3	3	2	3	5	4	25	4	4	2	1	2	13	47	81.8182	71.4286	52	2
277	23	1	2	3	2	2	1	1	1	2	2	3	2	2	2	1	1	0	0	0	1	1	1	1	1	1	8	5	4	3	4	5	5	4	30	4	4	2	2	2	14	52	72.7273	85.7143	56	3
278	23	1	2	3	2	2	1	1	1	2	2	2	2	2	2	1	1	0	0	1	1	1	1	1	1	1	9	5	4	3	4	5	5	4	30	4	4	4	2	2	16	55	81.8182	85.7143	64	2
279	19	1	1	2	2	1	1	1	1	2	2	2	2	2	2	0	1	0	1	0	0	0	0	1	1	1	5	4	4	4	2	3	3	4	24	3	4	4	3	2	16	45	45.4545	68.5714	64	3
280	26	1	1	2	2	2	2	1	1	2	2	2	1	2	2	1	1	1	1	0	1	1	1	1	1	1	10	4	4	5	4	4	4	4	29	4	4	4	4	5	21	60	90.9091	82.8571	84	1
281	24	1	1	2	1	2	1	1	1	2	2	2	2	3	2	1	1	0	1	1	1	1	1	1	1	1	10	5	5	5	5	5	4	5	34	5	5	4	3	5	22	66	90.9091	97.1429	88	1
282	20	1	1	2	2	1	1	1	1	2	2	2	2	3	2	1	1	1	1	1	1	1	0	1	1	1	10	4	4	2	4	4	2	4	24	3	4	4	3	3	17	51	90.9091	68.5714	68	2
283	43	1	2	2	1	2	2	2	2	2	2	3	1	2	2	1	0	1	1	1	1	1	1	1	1	1	10	4	4	3	3	4	4	5	27	4	4	3	3	3	17	54	90.9091	77.1429	68	2
284	45	1	2	1	2	2	2	2	2	2	2	3	1	3	2	1	0	0	0	1	1	0	0	0	1	1	5	3	3	2	2	4	3	4	21	3	3	3	3	2	14	40	45.4545	60	56	3
285	22	1	2	2	2	1	1	1	1	2	2	2	2	2	2	1	1	1	1	1	1	1	1	1	1	1	11	4	4	5	4	5	1	4	27	5	5	5	3	4	22	60	100	77.1429	88	1
286	27	1	1	2	2	1	1	1	1	2	2	3	2	3	2	1	1	0	1	1	1	0	0	0	1	1	7	4	3	3	3	4	3	4	24	4	3	4	2	3	16	47	63.6364	68.5714	64	3
287	23	1	1	3	2	2	1	1	1	2	2	2	2	2	2	1	1	1	1	1	1	0	1	1	1	1	10	5	3	4	5	5	3	3	28	5	4	4	3	4	20	58	90.9091	80	80	1
288	21	1	2	2	1	2	1	1	1	2	2	2	2	3	2	1	1	1	1	1	1	1	0	1	1	1	10	5	5	5	5	5	1	5	31	5	5	5	4	5	24	65	90.9091	88.5714	96	1
289	23	1	1	2	2	1	1	1	1	2	2	2	2	3	2	0	0	0	1	1	1	1	0	1	1	1	7	4	4	3	3	4	4	5	27	4	4	3	3	4	18	52	63.6364	77.1429	72	3
290	23	1	2	2	2	1	1	1	1	2	2	3	2	2	2	1	1	1	1	1	1	1	1	1	1	1	11	4	4	3	3	4	5	4	27	4	4	3	3	3	17	55	100	77.1429	68	2
291	24	1	1	3	1	4	1	1	1	2	2	2	2	3	2	1	1	0	0	1	1	1	1	0	1	1	8	5	4	4	4	4	5	5	31	5	5	4	3	4	21	60	72.7273	88.5714	84	1
292	20	1	2	1	1	1	1	1	1	2	2	3	2	2	2	1	0	0	0	0	0	1	1	1	1	1	6	4	4	3	3	3	3	4	24	3	3	3	2	3	14	44	54.5455	68.5714	56	3
293	23	1	2	2	2	3	1	1	1	2	2	3	2	1	2	1	1	0	1	1	1	1	1	1	1	1	10	4	4	4	4	4	4	5	29	4	5	5	4	3	21	60	90.9091	82.8571	84	1
294	24	1	1	3	2	2	1	1	1	2	2	2	2	2	2	1	1	1	1	1	1	1	0	1	1	1	10	4	5	4	4	4	5	5	31	4	5	4	3	4	20	61	90.9091	88.5714	80	1
295	24	1	2	2	2	2	1	1	1	2	2	3	2	2	2	1	0	0	0	0	0	1	0	1	1	1	5	4	4	3	4	4	4	4	27	3	3	4	2	3	15	47	45.4545	77.1429	60	3
296	24	1	1	3	1	2	1	1	1	2	1	2	2	1	1	1	1	1	1	1	1	1	0	1	1	1	10	5	5	5	5	4	1	5	30	4	3	4	5	5	21	61	90.9091	85.7143	84	1
297	19	1	1	2	2	2	1	1	1	2	2	2	2	1	2	1	1	1	1	1	1	0	0	0	1	1	8	5	5	3	2	3	2	3	23	4	3	4	3	3	17	48	72.7273	65.7143	68	3
298	25	1	2	3	2	2	1	1	1	1	1	3	2	1	2	1	0	0	1	0	1	1	0	1	1	1	7	2	2	2	1	2	5	1	15	1	1	1	5	5	13	35	63.6364	42.8571	52	3
299	22	1	2	2	2	1	1	1	1	2	2	2	2	3	2	1	1	0	1	1	1	1	1	1	1	1	10	4	4	4	4	4	5	1	26	4	4	4	3	3	18	54	90.9091	74.2857	72	2
300	23	1	2	2	2	1	1	1	1	2	2	3	2	2	2	1	1	1	1	1	1	1	1	0	0	1	9	4	4	4	4	4	4	4	28	4	4	3	2	2	15	52	81.8182	80	60	2
301	25	1	1	3	2	2	1	1	1	2	2	2	2	2	1	1	1	1	1	1	1	1	0	1	1	1	10	5	4	4	4	5	4	4	30	5	4	4	3	4	20	60	90.9091	85.7143	80	1
302	24	1	1	3	2	3	1	1	1	2	2	3	2	2	2	1	1	1	1	1	1	1	0	1	1	1	10	5	5	4	2	5	4	5	30	4	5	5	5	5	24	64	90.9091	85.7143	96	1
303	26	1	1	3	2	4	1	1	1	2	2	2	2	3	2	0	1	0	1	1	1	1	1	1	1	1	9	4	5	4	4	4	5	2	28	4	5	5	5	2	21	58	81.8182	80	84	1
304	20	1	1	2	2	3	1	1	1	2	2	2	2	2	2	0	1	0	1	1	1	1	0	0	1	1	7	4	5	4	5	5	4	4	31	4	4	4	4	4	20	58	63.6364	88.5714	80	3
305	22	1	1	3	2	4	1	1	1	2	2	2	2	3	2	1	1	0	1	1	1	1	1	1	1	1	10	4	3	3	4	3	2	4	23	3	4	3	5	4	19	52	90.9091	65.7143	76	2
306	22	1	2	2	2	1	1	1	1	2	2	2	2	2	2	1	1	0	1	1	1	1	1	1	1	1	10	5	4	3	3	4	4	5	28	5	4	2	2	3	16	54	90.9091	80	64	2
307	40	1	2	2	1	1	2	2	2	2	2	2	2	2	2	1	0	0	1	0	1	0	0	1	1	1	6	4	4	3	2	4	4	4	25	4	4	3	2	2	15	46	54.5455	71.4286	60	3
308	25	1	1	2	2	2	1	1	1	2	2	2	2	1	2	0	1	1	0	1	1	1	0	1	1	1	8	5	5	3	3	4	4	4	28	3	3	3	2	4	15	51	72.7273	80	60	3
309	21	1	1	2	1	1	1	2	2	2	2	2	2	2	1	1	1	0	1	1	1	1	1	1	1	1	10	5	5	3	5	5	4	5	32	4	4	4	4	4	20	62	90.9091	91.4286	80	1
310	36	1	1	2	1	3	2	2	2	2	2	2	1	3	2	1	0	0	0	1	1	0	0	1	1	1	6	3	3	3	3	3	3	3	21	3	3	3	4	3	16	43	54.5455	60	64	3
311	25	1	1	2	1	1	1	1	1	2	2	2	2	3	2	1	1	1	1	1	1	1	0	1	1	1	10	4	4	2	2	4	4	4	24	4	4	4	3	2	17	51	90.9091	68.5714	68	2
312	24	1	2	2	1	1	1	1	1	2	2	2	2	3	2	1	1	0	1	1	1	1	1	1	1	1	10	5	5	3	4	4	4	3	28	4	4	4	3	2	17	55	90.9091	80	68	2
313	24	1	2	2	1	2	1	1	1	2	2	2	2	1	1	1	1	0	1	1	1	1	1	1	0	0	8	4	4	4	4	4	4	5	29	5	4	4	3	3	19	56	72.7273	82.8571	76	2
314	40	1	1	1	2	2	2	2	2	2	2	2	2	3	2	1	0	0	0	0	0	1	1	1	1	1	6	4	4	2	4	4	2	4	24	2	2	2	2	2	10	40	54.5455	68.5714	40	3
315	25	1	1	3	2	3	1	1	1	2	2	3	2	2	2	0	1	1	1	0	1	1	0	1	1	1	8	4	4	4	3	4	4	4	27	4	4	3	1	3	15	50	72.7273	77.1429	60	3
316	25	1	1	3	2	1	1	1	1	2	1	3	2	2	2	1	1	0	1	1	1	1	1	1	1	1	10	5	4	2	5	5	5	4	30	5	5	4	4	4	22	62	90.9091	85.7143	88	1
317	20	1	1	2	2	2	1	1	1	2	2	2	2	2	2	1	1	0	1	1	1	1	0	1	1	1	9	4	4	3	3	4	2	5	25	4	4	3	2	4	17	51	81.8182	71.4286	68	2
318	20	1	2	2	2	2	1	1	1	2	2	2	1	2	2	1	1	1	1	1	1	1	1	1	1	1	11	4	4	4	3	4	3	4	26	3	4	2	4	3	16	53	100	74.2857	64	2
319	22	1	2	2	1	1	1	1	1	2	2	2	2	3	2	1	0	0	1	1	1	1	1	1	1	1	9	5	5	3	5	5	3	4	30	4	4	4	4	4	20	59	81.8182	85.7143	80	1
320	19	2	1	2	2	1	1	1	1	2	2	2	2	1	2	0	0	0	1	1	1	1	0	1	1	1	7	4	4	3	3	4	3	4	25	3	4	3	4	3	17	49	63.6364	71.4286	68	3
321	22	1	1	3	2	3	1	1	1	2	1	2	2	3	2	1	1	0	1	1	1	1	1	1	1	1	10	4	5	4	4	5	4	5	31	5	5	4	2	4	20	61	90.9091	88.5714	80	1
322	22	1	2	2	2	2	1	1	1	2	2	2	2	2	2	0	1	1	1	1	1	1	0	1	1	1	9	5	5	5	5	5	5	5	35	5	5	5	3	3	21	65	81.8182	100	84	1
323	30	1	1	2	2	1	2	2	2	2	2	2	1	3	2	1	0	0	1	0	0	1	1	1	0	1	6	4	4	2	2	3	4	4	23	4	4	3	3	3	17	46	54.5455	65.7143	68	3
324	23	1	1	3	2	3	1	1	1	2	2	2	2	2	2	1	1	1	1	1	1	1	0	1	1	1	10	5	4	4	4	4	5	5	31	4	4	5	3	4	20	61	90.9091	88.5714	80	1
325	22	1	1	2	2	1	1	1	1	2	2	2	1	2	2	1	0	1	1	0	0	1	0	1	1	1	7	4	4	3	2	4	4	4	25	4	2	3	3	4	16	48	63.6364	71.4286	64	3
326	20	1	1	2	2	1	1	1	1	2	2	2	2	2	1	1	1	1	1	1	1	1	1	1	1	1	11	5	5	5	5	5	1	5	31	5	5	5	2	3	20	62	100	88.5714	80	1
327	25	1	2	3	2	3	1	1	1	2	2	3	2	3	2	0	1	1	1	1	1	0	0	1	1	1	8	3	3	3	2	2	2	3	18	4	4	4	3	4	19	45	72.7273	51.4286	76	3
328	21	1	2	2	2	1	1	1	1	2	2	2	2	2	2	1	1	0	0	1	0	1	0	1	1	1	7	4	4	4	3	4	4	4	27	5	4	3	2	3	17	51	63.6364	77.1429	68	3
329	22	1	1	2	2	3	1	1	1	2	2	3	2	3	2	1	1	1	1	1	1	1	0	1	1	1	10	5	4	3	3	4	3	5	27	4	3	4	3	4	18	55	90.9091	77.1429	72	2
330	19	1	2	2	2	1	1	1	1	2	2	2	2	2	2	1	1	0	1	1	1	1	1	1	1	1	10	5	5	4	4	4	4	5	31	5	4	4	3	4	20	61	90.9091	88.5714	80	1
331	24	1	1	3	1	3	1	1	1	1	1	3	2	3	1	0	1	1	1	1	1	1	1	1	1	1	10	5	5	5	4	4	5	5	33	5	5	3	2	5	20	63	90.9091	94.2857	80	1
332	29	1	1	3	2	3	1	1	1	2	2	2	2	1	2	1	1	0	1	1	1	1	0	1	1	1	9	4	5	5	5	5	3	5	32	4	5	5	3	4	21	62	81.8182	91.4286	84	1
333	22	1	1	2	2	3	1	1	1	2	2	2	2	3	2	1	1	1	1	1	1	1	1	1	1	1	11	5	5	4	4	4	2	5	29	4	4	4	3	5	20	60	100	82.8571	80	1
